# Supplementary material for: Recurrence Risk Evaluation in Patients with Papillary Thyroid Carcinoma: Multicenter Machine Learning Evaluation of Lymph Node Variables
Source: Cancers (Basel). 2023 Jan 16;15(2):550. doi: 10.3390/cancers15020550 (PMC9856505; doi:10.3390/cancers15020550)
Supplement: Supplementary file 1 [file cancers-15-00550-s001.zip]

Archive with 1 entries (1 files):
- cancers-2047560-supplementary.pdf
